# Supplementary material for: Toxic Effects of Copper Fungicides on the Development and Behavior of Zebrafish in Early-Life Stages
Source: Nanomaterials (Basel). 2023 Sep 23;13(19):2629. doi: 10.3390/nano13192629 (PMC10574507; doi:10.3390/nano13192629)
Supplement: Supplementary file 1 [file nanomaterials-13-02629-s001.zip]

Archive with 1 entries (1 files):
- nanomaterials-2573758-supplementary.pdf
